# Supplementary material for: Comparative analysis of nitrogen content and its influence on actinorhizal nodule and rhizospheric microorganism diversity in three Alnus species
Source: Front Microbiol. 2023 Dec 15;14:1230170. doi: 10.3389/fmicb.2023.1230170 (PMC10758417; doi:10.3389/fmicb.2023.1230170)
Supplement: Supplementary file 1 [file Table_1.XLSX]

## Sheet: Sheet3
Table S1. Functional differences of actinobacteria in root nodules and rhizosphere soils of three alders
Function	OTUs
	AF_RN	AG_RN	AC_RN	AF_S	AG_S	AC_S
methanol_oxidation	0±0	1±1	0±0	0±0	0±0	0±0
methylotrophy	0±0	1±1	0±0	0±0	0±0	0±0
nitrate_denitrification	0±0	0±0	0±0	0±0	1±2	0±0
nitrite_denitrification	0±0	0±0	0±0	0±0	1±2	0±0
nitrous_oxide_denitrification	0±0	0±0	0±0	0±0	1±2	0±0
denitrification	0±0	0±0	0±0	0±0	1±2	0±0
chitinolysis	0±0	1±1	0±0	0±0	1±1	0±0
nitrogen_fixation	8±3b	165±126a	35±26b	6±4b	21±9b	1±1b
nitrite_respiration	0±0	0±0	0±0	0±0	2±4	0±0
cellulolysis	2725±4078	422±553	123±117	1763±1915	983±959	554±313
xylanolysis	0±0b	9±1a	0±0b	0±0b	2±4b	0±0b
dark_oxidation_of_sulfur_compounds	4±6	6±9	0±0	1±1	0±0	4±4
fermentation	256±313	114±84	33±23	77±31	125±124	155±83
aerobic_chemoheterotrophy	18311±6561	11222±5176	29162±13963	17042±2339	15365±2015	20705±5794
human_pathogens_pneumonia	0±0	0±0	6±10	2±3	1±2	1±2
human_pathogens_all	2±3b	2±4b	14±8a	3±6b	1±2b	4±4b
human_gut	0±0	2±4	2±3	0±0	1±1	0±0
mammal_gut	0±0	2±4	2±3	0±0	1±1	0±0
animal_parasites_or_symbionts	157±199	148±76	160±244	200±309	27±19	27±32
aromatic_hydrocarbon_degradation	5±5	0±0	0±0	4±6	7±13	7±12
aromatic_compound_degradation	3650±1170	1947±1556	7761±6319	2260±1174	2583±494	4286±482
aliphatic_non_methane_hydrocarbon_degradation	192±329	0±0	41±70	32±39	7±13	7±12
hydrocarbon_degradation	192±329	0±0	41±70	32±39	8±14	7±12
nitrate_respiration	1±2	0±0	6±11	0±0	3±4	3±5
nitrate_reduction	16±6	536±190	34±28	1310±1902	604±258	910±1134
nitrogen_respiration	1±2	0±0	6±11	0±0	3±4	3±5
intracellular_parasites	4±2	17±15	0±0	22±19	14±16	9±13
predatory_or_exoparasitic	26±25	33±27	6±8	178±116	266±223	56±45
cyanobacteria	2±2	2±3	3±5	0±0	0±0	3±3
anoxygenic_photoautotrophy_S_oxidizing	0±0	0±0	0±0	0±0	1±2	0±0
anoxygenic_photoautotrophy	0±0	0±0	0±0	0±0	1±2	0±0
oxygenic_photoautotrophy	2±2	2±3	3±5	0±0	0±0	3±3
photoautotrophy	2±2	2±3	3±5	0±0	1±2	3±3
photoheterotrophy	2±3	15±17	9±16	0±0	1±2	2±3
phototrophy	3±2	17±17	12±21	0±0	1±2	5±1
ureolysis	20±35	53±88	1±2	5±9	8±7	18±26
chemoheterotrophy	18368±6572	11271±5166	29181±13949	17113±2358	15399±2018	20750±5776
Data in the table are means ± standard deviations; Different lowercase letters in the same row indicate significant differences between root nodules and rhizosphere soils of different Alnus spp. (alder) plants (P < 0.05), while the same letters indicate non-significant differences (P > 0.05).
